# Supplementary material for: Pierisin, Cytotoxic and Apoptosis-Inducing DNA ADP-Ribosylating Protein in Cabbage Butterfly
Source: Toxins (Basel). 2024 Jun 14;16(6):270. doi: 10.3390/toxins16060270 (PMC11209040; doi:10.3390/toxins16060270)
Supplement: Supplementary file 1 [file toxins-16-00270-s001.zip]

Archive with 1 entries (1 files):
- toxins-2999815-supplementary.pdf
